# Supplementary material for: Fast, Quantitative and Variant Enabled Mapping of Peptides to Genomes
Source: Cell Syst. 2017 Aug 23;5(2):152–156.e4. doi: 10.1016/j.cels.2017.07.007 (PMC5571441; doi:10.1016/j.cels.2017.07.007)
Supplement: Data S1. PoGo Test Procedures and Files, Related to STAR Methods [file mmc2.zip]

Archive with 29 entries (22 files):
- Data S1/Executables/
- Data S1/Executables/linux.x86_64/
- Data S1/Executables/linux.x86_64/PoGo
- Data S1/Executables/macOSX.x86_64/
- Data S1/Executables/macOSX.x86_64/PoGo
- Data S1/Executables/PoGoGUI.jar
- Data S1/Executables/win.x86_64/
- Data S1/Executables/win.x86_64/PoGo.exe
- Data S1/PoGo_Testprocedures.pdf
- Data S1/Testfiles/
- Data S1/Testfiles/correct_output/
- Data S1/Testfiles/correct_output/control_Testfile_small_0mm.bed
- Data S1/Testfiles/correct_output/control_Testfile_small_0mm.gct
- Data S1/Testfiles/correct_output/control_Testfile_small_1mm.bed
- Data S1/Testfiles/correct_output/control_Testfile_small_1mm.gct
- Data S1/Testfiles/correct_output/control_Testfile_small_2mm.bed
- Data S1/Testfiles/correct_output/control_Testfile_small_2mm.gct
- Data S1/Testfiles/correct_output/control_Testfile_small_2mm_1in5.bed
- Data S1/Testfiles/correct_output/control_Testfile_small_2mm_1in5.gct
- Data S1/Testfiles/correct_output/control_Testfile_small_out_0mm.gtf
- Data S1/Testfiles/correct_output/control_Testfile_small_out_1mm.gtf
- Data S1/Testfiles/correct_output/control_Testfile_small_out_2mm.gtf
- Data S1/Testfiles/correct_output/control_Testfile_small_out_2mm_1in5.gtf
- Data S1/Testfiles/correct_output/control_Testfile_small_ptm_0mm.bed
- Data S1/Testfiles/correct_output/control_Testfile_small_ptm_1mm.bed
- Data S1/Testfiles/correct_output/control_Testfile_small_ptm_2mm.bed
- Data S1/Testfiles/correct_output/control_Testfile_small_ptm_2mm_1in5.bed
- Data S1/Testfiles/input/
- Data S1/Testfiles/input/Testfile_small.txt
