# Supplementary material for: Fast, Quantitative and Variant Enabled Mapping of Peptides to Genomes
Source: Cell Syst. 2017 Aug 23;5(2):152–156.e4. doi: 10.1016/j.cels.2017.07.007 (PMC5571441; doi:10.1016/j.cels.2017.07.007)
Supplement: Data S1. PoGo Test Procedures and Files, Related to STAR Methods [file mmc2.zip › Data S1/Testfiles/correct_output/control_Testfile_small_0mm.bed]

chr1	21823318	21823369	DJQHRAQAGANTRPCPS	1000	-	21823318	21823318	204,0,0	1	51	0
chr1	21824203	21824575	TSTASGJJJWQGVEVGEAGQGKDFJSJGJQDGHJVFR	1000	-	21824203	21824203	204,0,0	3	1,71,39	0,102,333
chr1	23793199	23793914	YJCPHAPRJPVTJNMKMVMPSWFDJMGJSPDAPEDEAGJK	1000	+	23793199	23793199	0,0,0	3	17,48,55	0,505,660
chr1	153003200	153003248	VPEPGCTKVPEPGCTK	1000	+	153003200	153003200	0,0,0	1	48	0
chr1	153003224	153003272	VPEPGCTKVPEPGCTK	1000	+	153003224	153003224	0,0,0	1	48	0
chr1	153003248	153003296	VPEPGCTKVPEPGCTK	1000	+	153003248	153003248	0,0,0	1	48	0
chr1	153003272	153003320	VPEPGCTKVPEPGCTK	1000	+	153003272	153003272	0,0,0	1	48	0
chr11	47723218	47724082	SATJGSSPVJYSQSAJATGHQAAGJGNQATGJGHQTJPVSJPAAGMGHQAR	1000	-	47723218	47723218	204,0,0	2	98,55	0,809
chr11	48112841	48112922	QNGTGTPQVETNTSEDGESSGANDSJR	1000	+	48112841	48112841	0,0,0	1	81	0
chr11	48139733	48142977	MAAPTRNTCTTGJTDPPPPDGSPNJTSVSHNSVK	1000	+	48139733	48139733	0,0,0	2	43,59	0,3185
chr11	64765908	64765959	RHDVCPAPSSSASHGPF	1000	-	64765908	64765908	204,0,0	1	51	0
chr16	21244042	21258813	JJYDSWSSAAPJSJNJK	1000	-	21244042	21244042	204,0,0	2	26,25	0,14746
chr21	32634866	32638949	SSHSJPSEASSQPQEQPSG	1000	-	32634866	32634866	204,0,0	2	15,42	0,4041
chr22	22895622	22895691	SYSCQVTHEGSTVEKTVAPTECS	1000	+	22895622	22895622	128,128,128	1	69	0
chr22	22895628	22895691	SCQVTHEGSTVEKTVAPTECS	1000	+	22895628	22895628	128,128,128	1	63	0
chr22	22895667	22895691	TVAPTECS	1000	+	22895667	22895667	128,128,128	1	24	0
chr22	22895622	22895691	SYSCQVTHEGSTVEKTVAPTECS	1000	+	22895622	22895622	128,128,128	1	69	0
chr22	22895628	22895691	SCQVTHEGSTVEKTVAPTECS	1000	+	22895628	22895628	128,128,128	1	63	0
chr22	22895667	22895691	TVAPTECS	1000	+	22895667	22895667	128,128,128	1	24	0
chr22	22901223	22901292	SYSCQVTHEGSTVEKTVAPTECS	1000	+	22901223	22901223	128,128,128	1	69	0
chr22	22901229	22901292	SCQVTHEGSTVEKTVAPTECS	1000	+	22901229	22901229	128,128,128	1	63	0
chr22	22901268	22901292	TVAPTECS	1000	+	22901268	22901268	128,128,128	1	24	0
chr22	22906589	22906658	SYSCQVTHEGSTVEKTVAPTECS	1000	+	22906589	22906589	128,128,128	1	69	0
chr22	22906595	22906658	SCQVTHEGSTVEKTVAPTECS	1000	+	22906595	22906595	128,128,128	1	63	0
chr22	22906634	22906658	TVAPTECS	1000	+	22906634	22906634	128,128,128	1	24	0
chr3	47852936	47853199	EAQTJDSQJQETN	1000	-	47852936	47852936	204,0,0	2	2,37	0,226
chr7	100574254	100574302	GJPYJAAVVHAJJDRP	1000	-	100574254	100574254	204,0,0	1	48	0
chr7	140726496	140734641	TPJQAGGYGEFAAFK	1000	-	140726496	140726496	204,0,0	2	20,25	0,8120
chr9	83970154	83970223	JJTJTGTQDQJQNAQYJJQNRSV	1000	-	83970154	83970154	204,0,0	1	69	0
