# Supplementary material for: Fast, Quantitative and Variant Enabled Mapping of Peptides to Genomes
Source: Cell Syst. 2017 Aug 23;5(2):152–156.e4. doi: 10.1016/j.cels.2017.07.007 (PMC5571441; doi:10.1016/j.cels.2017.07.007)
Supplement: Data S1. PoGo Test Procedures and Files, Related to STAR Methods [file mmc2.zip › Data S1/Testfiles/correct_output/control_Testfile_small_0mm.gct]

#1.2
0	7
Name	Description	Unique	3Genes	Phospho	4Repeats	SingleExon	2SpliceJunctions	1SpliceJunction
ENSG00000142798.DJQHRAQAGANTRPCPS	ENSG00000142798|@chr1:21823318-21823369|					13577.3
ENSG00000142798.TSTASGJJJWQGVEVGEAGQGKDFJSJGJQDGHJVFR	ENSG00000142798|@chr1:21824203-21824204,chr1:21824305-21824376,chr1:21824536-21824575|						53007.1
ENSG00000011009.YJCPHAPRJPVTJNMKMVMPSWFDJMGJSPDAPEDEAGJK	ENSG00000011009|@chr1:23793199-23793216,chr1:23793704-23793752,chr1:23793859-23793914|						69741.9
ENSG00000163209.VPEPGCTKVPEPGCTK.1	ENSG00000163209|@chr1:153003200-153003248|				2.9512e+07
ENSG00000163209.VPEPGCTKVPEPGCTK.2	ENSG00000163209|@chr1:153003224-153003272|				2.9512e+07
ENSG00000163209.VPEPGCTKVPEPGCTK.3	ENSG00000163209|@chr1:153003248-153003296|				2.9512e+07
ENSG00000163209.VPEPGCTKVPEPGCTK.4	ENSG00000163209|@chr1:153003272-153003320|				2.9512e+07
ENSG00000109920.SATJGSSPVJYSQSAJATGHQAAGJGNQATGJGHQTJPVSJPAAGMGHQAR	ENSG00000109920|@chr11:47723218-47723316,chr11:47724027-47724082|							80845.9
ENSG00000149177.QNGTGTPQVETNTSEDGESSGANDSJR	ENSG00000149177|@chr11:48112841-48112922|					3.36605e+06
ENSG00000149177.MAAPTRNTCTTGJTDPPPPDGSPNJTSVSHNSVK	ENSG00000149177|@chr11:48139733-48139776,chr11:48142918-48142977|							291960
ENSG00000168066.RHDVCPAPSSSASHGPF	ENSG00000168066|@chr11:64765908-64765959|	1.37753e+06
ENSG00000103316.JJYDSWSSAAPJSJNJK	ENSG00000103316|@chr16:21244042-21244068,chr16:21258788-21258813|	32547
ENSG00000159082.SSHSJPSEASSQPQEQPSG	ENSG00000159082|@chr21:32634866-32634881,chr21:32638907-32638949|			107230
ENSG00000254709.SYSCQVTHEGSTVEKTVAPTECS	ENSG00000254709|@chr22:22895622-22895691|		8.70588e+06
ENSG00000254709.SCQVTHEGSTVEKTVAPTECS	ENSG00000254709|@chr22:22895628-22895691|		215342
ENSG00000254709.TVAPTECS	ENSG00000254709|@chr22:22895667-22895691|		199853
ENSG00000211675.SYSCQVTHEGSTVEKTVAPTECS	ENSG00000211675|@chr22:22895622-22895691|		8.70588e+06
ENSG00000211675.SCQVTHEGSTVEKTVAPTECS	ENSG00000211675|@chr22:22895628-22895691|		215342
ENSG00000211675.TVAPTECS	ENSG00000211675|@chr22:22895667-22895691|		199853
ENSG00000211677.SYSCQVTHEGSTVEKTVAPTECS	ENSG00000211677|@chr22:22901223-22901292|		8.70588e+06
ENSG00000211677.SCQVTHEGSTVEKTVAPTECS	ENSG00000211677|@chr22:22901229-22901292|		215342
ENSG00000211677.TVAPTECS	ENSG00000211677|@chr22:22901268-22901292|		199853
ENSG00000211679.SYSCQVTHEGSTVEKTVAPTECS	ENSG00000211679|@chr22:22906589-22906658|		8.70588e+06
ENSG00000211679.SCQVTHEGSTVEKTVAPTECS	ENSG00000211679|@chr22:22906595-22906658|		215342
ENSG00000211679.TVAPTECS	ENSG00000211679|@chr22:22906634-22906658|		199853
ENSG00000047849.EAQTJDSQJQETN	ENSG00000047849|@chr3:47852936-47852938,chr3:47853162-47853199|	20545.9
ENSG00000077454.GJPYJAAVVHAJJDRP	ENSG00000077454|@chr7:100574254-100574302|	135987
ENSG00000157764.TPJQAGGYGEFAAFK	ENSG00000157764|@chr7:140726496-140726516,chr7:140734616-140734641|	341550
ENSG00000165119.JJTJTGTQDQJQNAQYJJQNRSV	ENSG00000165119|@chr9:83970154-83970223|	19193.6
