# Supplementary material for: Fast, Quantitative and Variant Enabled Mapping of Peptides to Genomes
Source: Cell Syst. 2017 Aug 23;5(2):152–156.e4. doi: 10.1016/j.cels.2017.07.007 (PMC5571441; doi:10.1016/j.cels.2017.07.007)
Supplement: Data S1. PoGo Test Procedures and Files, Related to STAR Methods [file mmc2.zip › Data S1/Testfiles/correct_output/control_Testfile_small_out_0mm.gtf]

chr1	PoGo	gene	21937297	21822245	.	-	.	gene_id "ENSG00000142798"; transcript_id "ENSG00000142798"; gene_type "protein_coding"; gene_status "KNOWN"; gene_name "HSPG2"; transcript_type "protein_coding"; transcript_status "KNOWN"; transcript_name "HSPG2";
chr1	PoGo	transcript	21823319	21823369	.	-	.	gene_id "ENSG00000142798"; transcript_id "ENSG00000142798.DJQHRAQAGANTRPCPS"; gene_type "protein_coding"; gene_status "KNOWN"; gene_name "HSPG2"; transcript_type "protein_coding"; transcript_status "KNOWN"; transcript_name "HSPG2.DJQHRAQAGANTRPCPS"; tag "Transcripts:1"; tag "SingleExon:1 sig PSMs 13577.3 Quant";
chr1	PoGo	exon	21823319	21823369	.	-	.	gene_id "ENSG00000142798"; transcript_id "ENSG00000142798.DJQHRAQAGANTRPCPS"; gene_type "protein_coding"; gene_status "KNOWN"; gene_name "HSPG2"; transcript_type "protein_coding"; transcript_status "KNOWN"; transcript_name "HSPG2.DJQHRAQAGANTRPCPS"; exon_number 1; exon_id "ENSG00000142798.DJQHRAQAGANTRPCPS";
chr1	PoGo	transcript	21824204	21824575	.	-	.	gene_id "ENSG00000142798"; transcript_id "ENSG00000142798.TSTASGJJJWQGVEVGEAGQGKDFJSJGJQDGHJVFR"; gene_type "protein_coding"; gene_status "KNOWN"; gene_name "HSPG2"; transcript_type "protein_coding"; transcript_status "KNOWN"; transcript_name "HSPG2.TSTASGJJJWQGVEVGEAGQGKDFJSJGJQDGHJVFR"; tag "Transcripts:1"; tag "2SpliceJunctions:1 sig PSMs 53007.1 Quant";
chr1	PoGo	exon	21824204	21824204	.	-	.	gene_id "ENSG00000142798"; transcript_id "ENSG00000142798.TSTASGJJJWQGVEVGEAGQGKDFJSJGJQDGHJVFR"; gene_type "protein_coding"; gene_status "KNOWN"; gene_name "HSPG2"; transcript_type "protein_coding"; transcript_status "KNOWN"; transcript_name "HSPG2.TSTASGJJJWQGVEVGEAGQGKDFJSJGJQDGHJVFR"; exon_number 1; exon_id "ENSG00000142798.TSTASGJJJWQGVEVGEAGQGKDFJSJGJQDGHJVFR.1";
chr1	PoGo	exon	21824306	21824376	.	-	.	gene_id "ENSG00000142798"; transcript_id "ENSG00000142798.TSTASGJJJWQGVEVGEAGQGKDFJSJGJQDGHJVFR"; gene_type "protein_coding"; gene_status "KNOWN"; gene_name "HSPG2"; transcript_type "protein_coding"; transcript_status "KNOWN"; transcript_name "HSPG2.TSTASGJJJWQGVEVGEAGQGKDFJSJGJQDGHJVFR"; exon_number 2; exon_id "ENSG00000142798.TSTASGJJJWQGVEVGEAGQGKDFJSJGJQDGHJVFR.2";
chr1	PoGo	exon	21824537	21824575	.	-	.	gene_id "ENSG00000142798"; transcript_id "ENSG00000142798.TSTASGJJJWQGVEVGEAGQGKDFJSJGJQDGHJVFR"; gene_type "protein_coding"; gene_status "KNOWN"; gene_name "HSPG2"; transcript_type "protein_coding"; transcript_status "KNOWN"; transcript_name "HSPG2.TSTASGJJJWQGVEVGEAGQGKDFJSJGJQDGHJVFR"; exon_number 3; exon_id "ENSG00000142798.TSTASGJJJWQGVEVGEAGQGKDFJSJGJQDGHJVFR.3";
chr1	PoGo	gene	23790970	23795539	.	+	.	gene_id "ENSG00000011009"; transcript_id "ENSG00000011009"; gene_type "protein_coding"; gene_status "KNOWN"; gene_name "LYPLA2"; transcript_type "protein_coding"; transcript_status "KNOWN"; transcript_name "LYPLA2";
chr1	PoGo	transcript	23793200	23793914	.	+	.	gene_id "ENSG00000011009"; transcript_id "ENSG00000011009.YJCPHAPRJPVTJNMKMVMPSWFDJMGJSPDAPEDEAGJK"; gene_type "protein_coding"; gene_status "KNOWN"; gene_name "LYPLA2"; transcript_type "protein_coding"; transcript_status "KNOWN"; transcript_name "LYPLA2.YJCPHAPRJPVTJNMKMVMPSWFDJMGJSPDAPEDEAGJK"; tag "Transcripts:5"; tag "2SpliceJunctions:1 sig PSMs 69741.9 Quant";
chr1	PoGo	exon	23793200	23793216	.	+	.	gene_id "ENSG00000011009"; transcript_id "ENSG00000011009.YJCPHAPRJPVTJNMKMVMPSWFDJMGJSPDAPEDEAGJK"; gene_type "protein_coding"; gene_status "KNOWN"; gene_name "LYPLA2"; transcript_type "protein_coding"; transcript_status "KNOWN"; transcript_name "LYPLA2.YJCPHAPRJPVTJNMKMVMPSWFDJMGJSPDAPEDEAGJK"; exon_number 1; exon_id "ENSG00000011009.YJCPHAPRJPVTJNMKMVMPSWFDJMGJSPDAPEDEAGJK.1";
chr1	PoGo	exon	23793705	23793752	.	+	.	gene_id "ENSG00000011009"; transcript_id "ENSG00000011009.YJCPHAPRJPVTJNMKMVMPSWFDJMGJSPDAPEDEAGJK"; gene_type "protein_coding"; gene_status "KNOWN"; gene_name "LYPLA2"; transcript_type "protein_coding"; transcript_status "KNOWN"; transcript_name "LYPLA2.YJCPHAPRJPVTJNMKMVMPSWFDJMGJSPDAPEDEAGJK"; exon_number 2; exon_id "ENSG00000011009.YJCPHAPRJPVTJNMKMVMPSWFDJMGJSPDAPEDEAGJK.2";
chr1	PoGo	exon	23793860	23793914	.	+	.	gene_id "ENSG00000011009"; transcript_id "ENSG00000011009.YJCPHAPRJPVTJNMKMVMPSWFDJMGJSPDAPEDEAGJK"; gene_type "protein_coding"; gene_status "KNOWN"; gene_name "LYPLA2"; transcript_type "protein_coding"; transcript_status "KNOWN"; transcript_name "LYPLA2.YJCPHAPRJPVTJNMKMVMPSWFDJMGJSPDAPEDEAGJK"; exon_number 3; exon_id "ENSG00000011009.YJCPHAPRJPVTJNMKMVMPSWFDJMGJSPDAPEDEAGJK.3";
chr1	PoGo	gene	153001747	153003856	.	+	.	gene_id "ENSG00000163209"; transcript_id "ENSG00000163209"; gene_type "protein_coding"; gene_status "KNOWN"; gene_name "SPRR3"; transcript_type "protein_coding"; transcript_status "KNOWN"; transcript_name "SPRR3";
chr1	PoGo	transcript	153003201	153003248	.	+	.	gene_id "ENSG00000163209"; transcript_id "ENSG00000163209.VPEPGCTKVPEPGCTK.1"; gene_type "protein_coding"; gene_status "KNOWN"; gene_name "SPRR3"; transcript_type "protein_coding"; transcript_status "KNOWN"; transcript_name "SPRR3.VPEPGCTKVPEPGCTK.1"; tag "Transcripts:3"; tag "4Repeats:26 sig PSMs 2.9512e+07 Quant";
chr1	PoGo	exon	153003201	153003248	.	+	.	gene_id "ENSG00000163209"; transcript_id "ENSG00000163209.VPEPGCTKVPEPGCTK.1"; gene_type "protein_coding"; gene_status "KNOWN"; gene_name "SPRR3"; transcript_type "protein_coding"; transcript_status "KNOWN"; transcript_name "SPRR3.VPEPGCTKVPEPGCTK.1"; exon_number 1; exon_id "ENSG00000163209.VPEPGCTKVPEPGCTK.1";
chr1	PoGo	transcript	153003225	153003272	.	+	.	gene_id "ENSG00000163209"; transcript_id "ENSG00000163209.VPEPGCTKVPEPGCTK.2"; gene_type "protein_coding"; gene_status "KNOWN"; gene_name "SPRR3"; transcript_type "protein_coding"; transcript_status "KNOWN"; transcript_name "SPRR3.VPEPGCTKVPEPGCTK.2"; tag "Transcripts:3"; tag "4Repeats:26 sig PSMs 2.9512e+07 Quant";
chr1	PoGo	exon	153003225	153003272	.	+	.	gene_id "ENSG00000163209"; transcript_id "ENSG00000163209.VPEPGCTKVPEPGCTK.2"; gene_type "protein_coding"; gene_status "KNOWN"; gene_name "SPRR3"; transcript_type "protein_coding"; transcript_status "KNOWN"; transcript_name "SPRR3.VPEPGCTKVPEPGCTK.2"; exon_number 1; exon_id "ENSG00000163209.VPEPGCTKVPEPGCTK.2";
chr1	PoGo	transcript	153003249	153003296	.	+	.	gene_id "ENSG00000163209"; transcript_id "ENSG00000163209.VPEPGCTKVPEPGCTK.3"; gene_type "protein_coding"; gene_status "KNOWN"; gene_name "SPRR3"; transcript_type "protein_coding"; transcript_status "KNOWN"; transcript_name "SPRR3.VPEPGCTKVPEPGCTK.3"; tag "Transcripts:3"; tag "4Repeats:26 sig PSMs 2.9512e+07 Quant";
chr1	PoGo	exon	153003249	153003296	.	+	.	gene_id "ENSG00000163209"; transcript_id "ENSG00000163209.VPEPGCTKVPEPGCTK.3"; gene_type "protein_coding"; gene_status "KNOWN"; gene_name "SPRR3"; transcript_type "protein_coding"; transcript_status "KNOWN"; transcript_name "SPRR3.VPEPGCTKVPEPGCTK.3"; exon_number 1; exon_id "ENSG00000163209.VPEPGCTKVPEPGCTK.3";
chr1	PoGo	transcript	153003273	153003320	.	+	.	gene_id "ENSG00000163209"; transcript_id "ENSG00000163209.VPEPGCTKVPEPGCTK.4"; gene_type "protein_coding"; gene_status "KNOWN"; gene_name "SPRR3"; transcript_type "protein_coding"; transcript_status "KNOWN"; transcript_name "SPRR3.VPEPGCTKVPEPGCTK.4"; tag "Transcripts:3"; tag "4Repeats:26 sig PSMs 2.9512e+07 Quant";
chr1	PoGo	exon	153003273	153003320	.	+	.	gene_id "ENSG00000163209"; transcript_id "ENSG00000163209.VPEPGCTKVPEPGCTK.4"; gene_type "protein_coding"; gene_status "KNOWN"; gene_name "SPRR3"; transcript_type "protein_coding"; transcript_status "KNOWN"; transcript_name "SPRR3.VPEPGCTKVPEPGCTK.4"; exon_number 1; exon_id "ENSG00000163209.VPEPGCTKVPEPGCTK.4";
chr11	PoGo	gene	47767443	47716517	.	-	.	gene_id "ENSG00000109920"; transcript_id "ENSG00000109920"; gene_type "protein_coding"; gene_status "KNOWN"; gene_name "FNBP4"; transcript_type "protein_coding"; transcript_status "KNOWN"; transcript_name "FNBP4"; tag "ncRNA_host";
chr11	PoGo	transcript	47723219	47724082	.	-	.	gene_id "ENSG00000109920"; transcript_id "ENSG00000109920.SATJGSSPVJYSQSAJATGHQAAGJGNQATGJGHQTJPVSJPAAGMGHQAR"; gene_type "protein_coding"; gene_status "KNOWN"; gene_name "FNBP4"; transcript_type "protein_coding"; transcript_status "KNOWN"; transcript_name "FNBP4.SATJGSSPVJYSQSAJATGHQAAGJGNQATGJGHQTJPVSJPAAGMGHQAR"; tag "Transcripts:1"; tag "1SpliceJunction:1 sig PSMs 80845.9 Quant";
chr11	PoGo	exon	47723219	47723316	.	-	.	gene_id "ENSG00000109920"; transcript_id "ENSG00000109920.SATJGSSPVJYSQSAJATGHQAAGJGNQATGJGHQTJPVSJPAAGMGHQAR"; gene_type "protein_coding"; gene_status "KNOWN"; gene_name "FNBP4"; transcript_type "protein_coding"; transcript_status "KNOWN"; transcript_name "FNBP4.SATJGSSPVJYSQSAJATGHQAAGJGNQATGJGHQTJPVSJPAAGMGHQAR"; exon_number 1; exon_id "ENSG00000109920.SATJGSSPVJYSQSAJATGHQAAGJGNQATGJGHQTJPVSJ…
chr11	PoGo	exon	47724028	47724082	.	-	.	gene_id "ENSG00000109920"; transcript_id "ENSG00000109920.SATJGSSPVJYSQSAJATGHQAAGJGNQATGJGHQTJPVSJPAAGMGHQAR"; gene_type "protein_coding"; gene_status "KNOWN"; gene_name "FNBP4"; transcript_type "protein_coding"; transcript_status "KNOWN"; transcript_name "FNBP4.SATJGSSPVJYSQSAJATGHQAAGJGNQATGJGHQTJPVSJPAAGMGHQAR"; exon_number 2; exon_id "ENSG00000109920.SATJGSSPVJYSQSAJATGHQAAGJGNQATGJGHQTJPVSJ…
chr11	PoGo	gene	47980558	48170841	.	+	.	gene_id "ENSG00000149177"; transcript_id "ENSG00000149177"; gene_type "protein_coding"; gene_status "KNOWN"; gene_name "PTPRJ"; transcript_type "protein_coding"; transcript_status "KNOWN"; transcript_name "PTPRJ"; tag "ncRNA_host";
chr11	PoGo	transcript	48112842	48112922	.	+	.	gene_id "ENSG00000149177"; transcript_id "ENSG00000149177.QNGTGTPQVETNTSEDGESSGANDSJR"; gene_type "protein_coding"; gene_status "KNOWN"; gene_name "PTPRJ"; transcript_type "protein_coding"; transcript_status "KNOWN"; transcript_name "PTPRJ.QNGTGTPQVETNTSEDGESSGANDSJR"; tag "Transcripts:5"; tag "SingleExon:1 sig PSMs 3.36605e+06 Quant";
chr11	PoGo	exon	48112842	48112922	.	+	.	gene_id "ENSG00000149177"; transcript_id "ENSG00000149177.QNGTGTPQVETNTSEDGESSGANDSJR"; gene_type "protein_coding"; gene_status "KNOWN"; gene_name "PTPRJ"; transcript_type "protein_coding"; transcript_status "KNOWN"; transcript_name "PTPRJ.QNGTGTPQVETNTSEDGESSGANDSJR"; exon_number 1; exon_id "ENSG00000149177.QNGTGTPQVETNTSEDGESSGANDSJR";
chr11	PoGo	transcript	48139734	48142977	.	+	.	gene_id "ENSG00000149177"; transcript_id "ENSG00000149177.MAAPTRNTCTTGJTDPPPPDGSPNJTSVSHNSVK"; gene_type "protein_coding"; gene_status "KNOWN"; gene_name "PTPRJ"; transcript_type "protein_coding"; transcript_status "KNOWN"; transcript_name "PTPRJ.MAAPTRNTCTTGJTDPPPPDGSPNJTSVSHNSVK"; tag "Transcripts:3"; tag "1SpliceJunction:1 sig PSMs 291960 Quant";
chr11	PoGo	exon	48139734	48139776	.	+	.	gene_id "ENSG00000149177"; transcript_id "ENSG00000149177.MAAPTRNTCTTGJTDPPPPDGSPNJTSVSHNSVK"; gene_type "protein_coding"; gene_status "KNOWN"; gene_name "PTPRJ"; transcript_type "protein_coding"; transcript_status "KNOWN"; transcript_name "PTPRJ.MAAPTRNTCTTGJTDPPPPDGSPNJTSVSHNSVK"; exon_number 1; exon_id "ENSG00000149177.MAAPTRNTCTTGJTDPPPPDGSPNJTSVSHNSVK.1";
chr11	PoGo	exon	48142919	48142977	.	+	.	gene_id "ENSG00000149177"; transcript_id "ENSG00000149177.MAAPTRNTCTTGJTDPPPPDGSPNJTSVSHNSVK"; gene_type "protein_coding"; gene_status "KNOWN"; gene_name "PTPRJ"; transcript_type "protein_coding"; transcript_status "KNOWN"; transcript_name "PTPRJ.MAAPTRNTCTTGJTDPPPPDGSPNJTSVSHNSVK"; exon_number 2; exon_id "ENSG00000149177.MAAPTRNTCTTGJTDPPPPDGSPNJTSVSHNSVK.2";
chr11	PoGo	gene	64778786	64764606	.	-	.	gene_id "ENSG00000168066"; transcript_id "ENSG00000168066"; gene_type "protein_coding"; gene_status "KNOWN"; gene_name "SF1"; transcript_type "protein_coding"; transcript_status "KNOWN"; transcript_name "SF1";
chr11	PoGo	transcript	64765909	64765959	.	-	.	gene_id "ENSG00000168066"; transcript_id "ENSG00000168066.RHDVCPAPSSSASHGPF"; gene_type "protein_coding"; gene_status "KNOWN"; gene_name "SF1"; transcript_type "protein_coding"; transcript_status "KNOWN"; transcript_name "SF1.RHDVCPAPSSSASHGPF"; tag "Transcripts:1"; tag "Unique:1 sig PSMs 1.37753e+06 Quant";
chr11	PoGo	exon	64765909	64765959	.	-	.	gene_id "ENSG00000168066"; transcript_id "ENSG00000168066.RHDVCPAPSSSASHGPF"; gene_type "protein_coding"; gene_status "KNOWN"; gene_name "SF1"; transcript_type "protein_coding"; transcript_status "KNOWN"; transcript_name "SF1.RHDVCPAPSSSASHGPF"; exon_number 1; exon_id "ENSG00000168066.RHDVCPAPSSSASHGPF";
chr16	PoGo	gene	21303083	21238874	.	-	.	gene_id "ENSG00000103316"; transcript_id "ENSG00000103316"; gene_type "protein_coding"; gene_status "KNOWN"; gene_name "CRYM"; transcript_type "protein_coding"; transcript_status "KNOWN"; transcript_name "CRYM";
chr16	PoGo	transcript	21244043	21258813	.	-	.	gene_id "ENSG00000103316"; transcript_id "ENSG00000103316.JJYDSWSSAAPJSJNJK"; gene_type "protein_coding"; gene_status "KNOWN"; gene_name "CRYM"; transcript_type "protein_coding"; transcript_status "KNOWN"; transcript_name "CRYM.JJYDSWSSAAPJSJNJK"; tag "Transcripts:1"; tag "Unique:1 sig PSMs 32547 Quant";
chr16	PoGo	exon	21244043	21244068	.	-	.	gene_id "ENSG00000103316"; transcript_id "ENSG00000103316.JJYDSWSSAAPJSJNJK"; gene_type "protein_coding"; gene_status "KNOWN"; gene_name "CRYM"; transcript_type "protein_coding"; transcript_status "KNOWN"; transcript_name "CRYM.JJYDSWSSAAPJSJNJK"; exon_number 1; exon_id "ENSG00000103316.JJYDSWSSAAPJSJNJK.1";
chr16	PoGo	exon	21258789	21258813	.	-	.	gene_id "ENSG00000103316"; transcript_id "ENSG00000103316.JJYDSWSSAAPJSJNJK"; gene_type "protein_coding"; gene_status "KNOWN"; gene_name "CRYM"; transcript_type "protein_coding"; transcript_status "KNOWN"; transcript_name "CRYM.JJYDSWSSAAPJSJNJK"; exon_number 2; exon_id "ENSG00000103316.JJYDSWSSAAPJSJNJK.2";
chr21	PoGo	gene	32728048	32628759	.	-	.	gene_id "ENSG00000159082"; transcript_id "ENSG00000159082"; gene_type "protein_coding"; gene_status "KNOWN"; gene_name "SYNJ1"; transcript_type "protein_coding"; transcript_status "KNOWN"; transcript_name "SYNJ1";
chr21	PoGo	transcript	32634867	32638949	.	-	.	gene_id "ENSG00000159082"; transcript_id "ENSG00000159082.SSHSJPSEASSQPQEQPSG"; gene_type "protein_coding"; gene_status "KNOWN"; gene_name "SYNJ1"; transcript_type "protein_coding"; transcript_status "KNOWN"; transcript_name "SYNJ1.SSHSJPSEASSQPQEQPSG"; tag "Transcripts:1"; tag "Phospho:1/1/1 sig PSMs 107230/107230/107230 Quant";
chr21	PoGo	exon	32634867	32634881	.	-	.	gene_id "ENSG00000159082"; transcript_id "ENSG00000159082.SSHSJPSEASSQPQEQPSG"; gene_type "protein_coding"; gene_status "KNOWN"; gene_name "SYNJ1"; transcript_type "protein_coding"; transcript_status "KNOWN"; transcript_name "SYNJ1.SSHSJPSEASSQPQEQPSG"; exon_number 1; exon_id "ENSG00000159082.SSHSJPSEASSQPQEQPSG.1";
chr21	PoGo	exon	32638908	32638949	.	-	.	gene_id "ENSG00000159082"; transcript_id "ENSG00000159082.SSHSJPSEASSQPQEQPSG"; gene_type "protein_coding"; gene_status "KNOWN"; gene_name "SYNJ1"; transcript_type "protein_coding"; transcript_status "KNOWN"; transcript_name "SYNJ1.SSHSJPSEASSQPQEQPSG"; exon_number 2; exon_id "ENSG00000159082.SSHSJPSEASSQPQEQPSG.2";
chr22	PoGo	gene	22887780	22896107	.	+	.	gene_id "ENSG00000254709"; transcript_id "ENSG00000254709"; gene_type "protein_coding"; gene_status "KNOWN"; gene_name "IGLL5"; transcript_type "protein_coding"; transcript_status "KNOWN"; transcript_name "IGLL5"; tag "overlapping_locus";
chr22	PoGo	transcript	22895623	22895691	.	+	.	gene_id "ENSG00000254709"; transcript_id "ENSG00000254709.SYSCQVTHEGSTVEKTVAPTECS"; gene_type "protein_coding"; gene_status "KNOWN"; gene_name "IGLL5"; transcript_type "protein_coding"; transcript_status "KNOWN"; transcript_name "IGLL5.SYSCQVTHEGSTVEKTVAPTECS"; tag "Transcripts:2"; tag "3Genes:3 sig PSMs 8.70588e+06 Quant";
chr22	PoGo	exon	22895623	22895691	.	+	.	gene_id "ENSG00000254709"; transcript_id "ENSG00000254709.SYSCQVTHEGSTVEKTVAPTECS"; gene_type "protein_coding"; gene_status "KNOWN"; gene_name "IGLL5"; transcript_type "protein_coding"; transcript_status "KNOWN"; transcript_name "IGLL5.SYSCQVTHEGSTVEKTVAPTECS"; exon_number 1; exon_id "ENSG00000254709.SYSCQVTHEGSTVEKTVAPTECS";
chr22	PoGo	transcript	22895629	22895691	.	+	.	gene_id "ENSG00000254709"; transcript_id "ENSG00000254709.SCQVTHEGSTVEKTVAPTECS"; gene_type "protein_coding"; gene_status "KNOWN"; gene_name "IGLL5"; transcript_type "protein_coding"; transcript_status "KNOWN"; transcript_name "IGLL5.SCQVTHEGSTVEKTVAPTECS"; tag "Transcripts:2"; tag "3Genes:1 sig PSMs 215342 Quant";
chr22	PoGo	exon	22895629	22895691	.	+	.	gene_id "ENSG00000254709"; transcript_id "ENSG00000254709.SCQVTHEGSTVEKTVAPTECS"; gene_type "protein_coding"; gene_status "KNOWN"; gene_name "IGLL5"; transcript_type "protein_coding"; transcript_status "KNOWN"; transcript_name "IGLL5.SCQVTHEGSTVEKTVAPTECS"; exon_number 1; exon_id "ENSG00000254709.SCQVTHEGSTVEKTVAPTECS";
chr22	PoGo	transcript	22895668	22895691	.	+	.	gene_id "ENSG00000254709"; transcript_id "ENSG00000254709.TVAPTECS"; gene_type "protein_coding"; gene_status "KNOWN"; gene_name "IGLL5"; transcript_type "protein_coding"; transcript_status "KNOWN"; transcript_name "IGLL5.TVAPTECS"; tag "Transcripts:2"; tag "3Genes:1 sig PSMs 199853 Quant";
chr22	PoGo	exon	22895668	22895691	.	+	.	gene_id "ENSG00000254709"; transcript_id "ENSG00000254709.TVAPTECS"; gene_type "protein_coding"; gene_status "KNOWN"; gene_name "IGLL5"; transcript_type "protein_coding"; transcript_status "KNOWN"; transcript_name "IGLL5.TVAPTECS"; exon_number 1; exon_id "ENSG00000254709.TVAPTECS";
chr22	PoGo	gene	22895375	22895834	.	+	.	gene_id "ENSG00000211675"; transcript_id "ENSG00000211675"; gene_type "IG_C_gene"; gene_status "KNOWN"; gene_name "IGLC1"; transcript_type "IG_C_gene"; transcript_status "KNOWN"; transcript_name "IGLC1"; tag "overlapping_locus";
chr22	PoGo	transcript	22895623	22895691	.	+	.	gene_id "ENSG00000211675"; transcript_id "ENSG00000211675.SYSCQVTHEGSTVEKTVAPTECS"; gene_type "IG_C_gene"; gene_status "KNOWN"; gene_name "IGLC1"; transcript_type "protein_coding"; transcript_status "KNOWN"; transcript_name "IGLC1.SYSCQVTHEGSTVEKTVAPTECS"; tag "Transcripts:1"; tag "3Genes:3 sig PSMs 8.70588e+06 Quant";
chr22	PoGo	exon	22895623	22895691	.	+	.	gene_id "ENSG00000211675"; transcript_id "ENSG00000211675.SYSCQVTHEGSTVEKTVAPTECS"; gene_type "IG_C_gene"; gene_status "KNOWN"; gene_name "IGLC1"; transcript_type "protein_coding"; transcript_status "KNOWN"; transcript_name "IGLC1.SYSCQVTHEGSTVEKTVAPTECS"; exon_number 1; exon_id "ENSG00000211675.SYSCQVTHEGSTVEKTVAPTECS";
chr22	PoGo	transcript	22895629	22895691	.	+	.	gene_id "ENSG00000211675"; transcript_id "ENSG00000211675.SCQVTHEGSTVEKTVAPTECS"; gene_type "IG_C_gene"; gene_status "KNOWN"; gene_name "IGLC1"; transcript_type "protein_coding"; transcript_status "KNOWN"; transcript_name "IGLC1.SCQVTHEGSTVEKTVAPTECS"; tag "Transcripts:1"; tag "3Genes:1 sig PSMs 215342 Quant";
chr22	PoGo	exon	22895629	22895691	.	+	.	gene_id "ENSG00000211675"; transcript_id "ENSG00000211675.SCQVTHEGSTVEKTVAPTECS"; gene_type "IG_C_gene"; gene_status "KNOWN"; gene_name "IGLC1"; transcript_type "protein_coding"; transcript_status "KNOWN"; transcript_name "IGLC1.SCQVTHEGSTVEKTVAPTECS"; exon_number 1; exon_id "ENSG00000211675.SCQVTHEGSTVEKTVAPTECS";
chr22	PoGo	transcript	22895668	22895691	.	+	.	gene_id "ENSG00000211675"; transcript_id "ENSG00000211675.TVAPTECS"; gene_type "IG_C_gene"; gene_status "KNOWN"; gene_name "IGLC1"; transcript_type "protein_coding"; transcript_status "KNOWN"; transcript_name "IGLC1.TVAPTECS"; tag "Transcripts:1"; tag "3Genes:1 sig PSMs 199853 Quant";
chr22	PoGo	exon	22895668	22895691	.	+	.	gene_id "ENSG00000211675"; transcript_id "ENSG00000211675.TVAPTECS"; gene_type "IG_C_gene"; gene_status "KNOWN"; gene_name "IGLC1"; transcript_type "protein_coding"; transcript_status "KNOWN"; transcript_name "IGLC1.TVAPTECS"; exon_number 1; exon_id "ENSG00000211675.TVAPTECS";
chr22	PoGo	gene	22900976	22901437	.	+	.	gene_id "ENSG00000211677"; transcript_id "ENSG00000211677"; gene_type "IG_C_gene"; gene_status "KNOWN"; gene_name "IGLC2"; transcript_type "IG_C_gene"; transcript_status "KNOWN"; transcript_name "IGLC2";
chr22	PoGo	transcript	22901224	22901292	.	+	.	gene_id "ENSG00000211677"; transcript_id "ENSG00000211677.SYSCQVTHEGSTVEKTVAPTECS"; gene_type "IG_C_gene"; gene_status "KNOWN"; gene_name "IGLC2"; transcript_type "protein_coding"; transcript_status "KNOWN"; transcript_name "IGLC2.SYSCQVTHEGSTVEKTVAPTECS"; tag "Transcripts:1"; tag "3Genes:3 sig PSMs 8.70588e+06 Quant";
chr22	PoGo	exon	22901224	22901292	.	+	.	gene_id "ENSG00000211677"; transcript_id "ENSG00000211677.SYSCQVTHEGSTVEKTVAPTECS"; gene_type "IG_C_gene"; gene_status "KNOWN"; gene_name "IGLC2"; transcript_type "protein_coding"; transcript_status "KNOWN"; transcript_name "IGLC2.SYSCQVTHEGSTVEKTVAPTECS"; exon_number 1; exon_id "ENSG00000211677.SYSCQVTHEGSTVEKTVAPTECS";
chr22	PoGo	transcript	22901230	22901292	.	+	.	gene_id "ENSG00000211677"; transcript_id "ENSG00000211677.SCQVTHEGSTVEKTVAPTECS"; gene_type "IG_C_gene"; gene_status "KNOWN"; gene_name "IGLC2"; transcript_type "protein_coding"; transcript_status "KNOWN"; transcript_name "IGLC2.SCQVTHEGSTVEKTVAPTECS"; tag "Transcripts:1"; tag "3Genes:1 sig PSMs 215342 Quant";
chr22	PoGo	exon	22901230	22901292	.	+	.	gene_id "ENSG00000211677"; transcript_id "ENSG00000211677.SCQVTHEGSTVEKTVAPTECS"; gene_type "IG_C_gene"; gene_status "KNOWN"; gene_name "IGLC2"; transcript_type "protein_coding"; transcript_status "KNOWN"; transcript_name "IGLC2.SCQVTHEGSTVEKTVAPTECS"; exon_number 1; exon_id "ENSG00000211677.SCQVTHEGSTVEKTVAPTECS";
chr22	PoGo	transcript	22901269	22901292	.	+	.	gene_id "ENSG00000211677"; transcript_id "ENSG00000211677.TVAPTECS"; gene_type "IG_C_gene"; gene_status "KNOWN"; gene_name "IGLC2"; transcript_type "protein_coding"; transcript_status "KNOWN"; transcript_name "IGLC2.TVAPTECS"; tag "Transcripts:1"; tag "3Genes:1 sig PSMs 199853 Quant";
chr22	PoGo	exon	22901269	22901292	.	+	.	gene_id "ENSG00000211677"; transcript_id "ENSG00000211677.TVAPTECS"; gene_type "IG_C_gene"; gene_status "KNOWN"; gene_name "IGLC2"; transcript_type "protein_coding"; transcript_status "KNOWN"; transcript_name "IGLC2.TVAPTECS"; exon_number 1; exon_id "ENSG00000211677.TVAPTECS";
chr22	PoGo	gene	22906342	22906803	.	+	.	gene_id "ENSG00000211679"; transcript_id "ENSG00000211679"; gene_type "IG_C_gene"; gene_status "KNOWN"; gene_name "IGLC3"; transcript_type "IG_C_gene"; transcript_status "KNOWN"; transcript_name "IGLC3";
chr22	PoGo	transcript	22906590	22906658	.	+	.	gene_id "ENSG00000211679"; transcript_id "ENSG00000211679.SYSCQVTHEGSTVEKTVAPTECS"; gene_type "IG_C_gene"; gene_status "KNOWN"; gene_name "IGLC3"; transcript_type "protein_coding"; transcript_status "KNOWN"; transcript_name "IGLC3.SYSCQVTHEGSTVEKTVAPTECS"; tag "Transcripts:1"; tag "3Genes:3 sig PSMs 8.70588e+06 Quant";
chr22	PoGo	exon	22906590	22906658	.	+	.	gene_id "ENSG00000211679"; transcript_id "ENSG00000211679.SYSCQVTHEGSTVEKTVAPTECS"; gene_type "IG_C_gene"; gene_status "KNOWN"; gene_name "IGLC3"; transcript_type "protein_coding"; transcript_status "KNOWN"; transcript_name "IGLC3.SYSCQVTHEGSTVEKTVAPTECS"; exon_number 1; exon_id "ENSG00000211679.SYSCQVTHEGSTVEKTVAPTECS";
chr22	PoGo	transcript	22906596	22906658	.	+	.	gene_id "ENSG00000211679"; transcript_id "ENSG00000211679.SCQVTHEGSTVEKTVAPTECS"; gene_type "IG_C_gene"; gene_status "KNOWN"; gene_name "IGLC3"; transcript_type "protein_coding"; transcript_status "KNOWN"; transcript_name "IGLC3.SCQVTHEGSTVEKTVAPTECS"; tag "Transcripts:1"; tag "3Genes:1 sig PSMs 215342 Quant";
chr22	PoGo	exon	22906596	22906658	.	+	.	gene_id "ENSG00000211679"; transcript_id "ENSG00000211679.SCQVTHEGSTVEKTVAPTECS"; gene_type "IG_C_gene"; gene_status "KNOWN"; gene_name "IGLC3"; transcript_type "protein_coding"; transcript_status "KNOWN"; transcript_name "IGLC3.SCQVTHEGSTVEKTVAPTECS"; exon_number 1; exon_id "ENSG00000211679.SCQVTHEGSTVEKTVAPTECS";
chr22	PoGo	transcript	22906635	22906658	.	+	.	gene_id "ENSG00000211679"; transcript_id "ENSG00000211679.TVAPTECS"; gene_type "IG_C_gene"; gene_status "KNOWN"; gene_name "IGLC3"; transcript_type "protein_coding"; transcript_status "KNOWN"; transcript_name "IGLC3.TVAPTECS"; tag "Transcripts:1"; tag "3Genes:1 sig PSMs 199853 Quant";
chr22	PoGo	exon	22906635	22906658	.	+	.	gene_id "ENSG00000211679"; transcript_id "ENSG00000211679.TVAPTECS"; gene_type "IG_C_gene"; gene_status "KNOWN"; gene_name "IGLC3"; transcript_type "protein_coding"; transcript_status "KNOWN"; transcript_name "IGLC3.TVAPTECS"; exon_number 1; exon_id "ENSG00000211679.TVAPTECS";
chr3	PoGo	gene	48089272	47850690	.	-	.	gene_id "ENSG00000047849"; transcript_id "ENSG00000047849"; gene_type "protein_coding"; gene_status "KNOWN"; gene_name "MAP4"; transcript_type "protein_coding"; transcript_status "KNOWN"; transcript_name "MAP4"; tag "ncRNA_host"; tag "overlapping_locus";
chr3	PoGo	transcript	47852937	47853199	.	-	.	gene_id "ENSG00000047849"; transcript_id "ENSG00000047849.EAQTJDSQJQETN"; gene_type "protein_coding"; gene_status "KNOWN"; gene_name "MAP4"; transcript_type "protein_coding"; transcript_status "KNOWN"; transcript_name "MAP4.EAQTJDSQJQETN"; tag "Transcripts:1"; tag "Unique:2 sig PSMs 20545.9 Quant";
chr3	PoGo	exon	47852937	47852938	.	-	.	gene_id "ENSG00000047849"; transcript_id "ENSG00000047849.EAQTJDSQJQETN"; gene_type "protein_coding"; gene_status "KNOWN"; gene_name "MAP4"; transcript_type "protein_coding"; transcript_status "KNOWN"; transcript_name "MAP4.EAQTJDSQJQETN"; exon_number 1; exon_id "ENSG00000047849.EAQTJDSQJQETN.1";
chr3	PoGo	exon	47853163	47853199	.	-	.	gene_id "ENSG00000047849"; transcript_id "ENSG00000047849.EAQTJDSQJQETN"; gene_type "protein_coding"; gene_status "KNOWN"; gene_name "MAP4"; transcript_type "protein_coding"; transcript_status "KNOWN"; transcript_name "MAP4.EAQTJDSQJQETN"; exon_number 2; exon_id "ENSG00000047849.EAQTJDSQJQETN.2";
chr7	PoGo	gene	100586153	100574011	.	-	.	gene_id "ENSG00000077454"; transcript_id "ENSG00000077454"; gene_type "protein_coding"; gene_status "KNOWN"; gene_name "LRCH4"; transcript_type "protein_coding"; transcript_status "KNOWN"; transcript_name "LRCH4"; tag "overlapping_locus";
chr7	PoGo	transcript	100574255	100574302	.	-	.	gene_id "ENSG00000077454"; transcript_id "ENSG00000077454.GJPYJAAVVHAJJDRP"; gene_type "protein_coding"; gene_status "KNOWN"; gene_name "LRCH4"; transcript_type "protein_coding"; transcript_status "KNOWN"; transcript_name "LRCH4.GJPYJAAVVHAJJDRP"; tag "Transcripts:1"; tag "Unique:1 sig PSMs 135987 Quant";
chr7	PoGo	exon	100574255	100574302	.	-	.	gene_id "ENSG00000077454"; transcript_id "ENSG00000077454.GJPYJAAVVHAJJDRP"; gene_type "protein_coding"; gene_status "KNOWN"; gene_name "LRCH4"; transcript_type "protein_coding"; transcript_status "KNOWN"; transcript_name "LRCH4.GJPYJAAVVHAJJDRP"; exon_number 1; exon_id "ENSG00000077454.GJPYJAAVVHAJJDRP";
chr7	PoGo	gene	140924764	140719327	.	-	.	gene_id "ENSG00000157764"; transcript_id "ENSG00000157764"; gene_type "protein_coding"; gene_status "KNOWN"; gene_name "BRAF"; transcript_type "protein_coding"; transcript_status "KNOWN"; transcript_name "BRAF";
chr7	PoGo	transcript	140726497	140734641	.	-	.	gene_id "ENSG00000157764"; transcript_id "ENSG00000157764.TPJQAGGYGEFAAFK"; gene_type "protein_coding"; gene_status "KNOWN"; gene_name "BRAF"; transcript_type "protein_coding"; transcript_status "KNOWN"; transcript_name "BRAF.TPJQAGGYGEFAAFK"; tag "Transcripts:1"; tag "Unique:1 sig PSMs 341550 Quant";
chr7	PoGo	exon	140726497	140726516	.	-	.	gene_id "ENSG00000157764"; transcript_id "ENSG00000157764.TPJQAGGYGEFAAFK"; gene_type "protein_coding"; gene_status "KNOWN"; gene_name "BRAF"; transcript_type "protein_coding"; transcript_status "KNOWN"; transcript_name "BRAF.TPJQAGGYGEFAAFK"; exon_number 1; exon_id "ENSG00000157764.TPJQAGGYGEFAAFK.1";
chr7	PoGo	exon	140734617	140734641	.	-	.	gene_id "ENSG00000157764"; transcript_id "ENSG00000157764.TPJQAGGYGEFAAFK"; gene_type "protein_coding"; gene_status "KNOWN"; gene_name "BRAF"; transcript_type "protein_coding"; transcript_status "KNOWN"; transcript_name "BRAF.TPJQAGGYGEFAAFK"; exon_number 2; exon_id "ENSG00000157764.TPJQAGGYGEFAAFK.2";
chr9	PoGo	gene	83980616	83968083	.	-	.	gene_id "ENSG00000165119"; transcript_id "ENSG00000165119"; gene_type "protein_coding"; gene_status "KNOWN"; gene_name "HNRNPK"; transcript_type "protein_coding"; transcript_status "KNOWN"; transcript_name "HNRNPK";
chr9	PoGo	transcript	83970155	83970223	.	-	.	gene_id "ENSG00000165119"; transcript_id "ENSG00000165119.JJTJTGTQDQJQNAQYJJQNRSV"; gene_type "protein_coding"; gene_status "KNOWN"; gene_name "HNRNPK"; transcript_type "protein_coding"; transcript_status "KNOWN"; transcript_name "HNRNPK.JJTJTGTQDQJQNAQYJJQNRSV"; tag "Transcripts:1"; tag "Unique:1 sig PSMs 19193.6 Quant";
chr9	PoGo	exon	83970155	83970223	.	-	.	gene_id "ENSG00000165119"; transcript_id "ENSG00000165119.JJTJTGTQDQJQNAQYJJQNRSV"; gene_type "protein_coding"; gene_status "KNOWN"; gene_name "HNRNPK"; transcript_type "protein_coding"; transcript_status "KNOWN"; transcript_name "HNRNPK.JJTJTGTQDQJQNAQYJJQNRSV"; exon_number 1; exon_id "ENSG00000165119.JJTJTGTQDQJQNAQYJJQNRSV";
