# Supplementary material for: Fast, Quantitative and Variant Enabled Mapping of Peptides to Genomes
Source: Cell Syst. 2017 Aug 23;5(2):152–156.e4. doi: 10.1016/j.cels.2017.07.007 (PMC5571441; doi:10.1016/j.cels.2017.07.007)
Supplement: Data S1. PoGo Test Procedures and Files, Related to STAR Methods [file mmc2.zip › Data S1/Testfiles/correct_output/control_Testfile_small_ptm_0mm.bed]

chr21	32634866	32638949	SSHS(Phospho)JPSEASSQPQEQPS(Phospho)G	1000	-	32634869	32638940		255,51,51	2	15,42	0,4041
chr21	32634866	32638949	SSHSJPS(Phospho)EASSQPQEQPSG	1000	-	32638928	32638931		255,51,51	2	15,42	0,4041
