# Supplementary material for: Fast, Quantitative and Variant Enabled Mapping of Peptides to Genomes
Source: Cell Syst. 2017 Aug 23;5(2):152–156.e4. doi: 10.1016/j.cels.2017.07.007 (PMC5571441; doi:10.1016/j.cels.2017.07.007)
Supplement: Data S1. PoGo Test Procedures and Files, Related to STAR Methods [file mmc2.zip › Data S1/Testfiles/input/Testfile_small.txt]

Experiment	Peptide	PSMs	Quant
Unique	EAQTJDSQJQETN	2	20545.8692
Unique	GJPYJAAVVHAJJDRP	1	135987.1
Unique	JJTJTGTQDQJQNAQYJJQNRSV	1	19193.6
Unique	JJYDSWSSAAPJSJNJK	1	32547
Unique	RHDVCPAPSSSASHGPF	1	1377534
3Genes	SCQVTHEGSTVEKTVAPTECS	1	215341.6
Phospho	SSHSJPS(Phospho)EASSQPQEQPSG	1	107229.91
Phospho	SSHS(Phospho)JPSEASSQPQEQPS(Phospho)G	1	107229.91
Phospho	SSHSJPSEASSQPQEQPS(Phospho)G	1	107229.91
3Genes	SYSCQVTHEGSTVEKTVAPTECS	3	8705875.6
Unique	TPJQAGGYGEFAAFK	1	341549.8
3Genes	TVAPTECS	1	199853.2
4Repeats	VPEPGCTKVPEPGCTK	26	29512017.2
SingleExon	DJQHRAQAGANTRPCPS	1	13577.31
SingleExon	QNGTGTPQVETNTSEDGESSGANDSJR	1	3366054
2SpliceJunctions	TSTASGJJJWQGVEVGEAGQGKDFJSJGJQDGHJVFR	1	53007.1
2SpliceJunctions	YJCPHAPRJPVTJNMKMVMPSWFDJMGJSPDAPEDEAGJK	1	69741.9
1SpliceJunction	SATJGSSPVJYSQSAJATGHQAAGJGNQATGJGHQTJPVSJPAAGMGHQAR	1	80845.9
1SpliceJunction	MAAPTRNTCTTGJTDPPPPDGSPNJTSVSHNSVK	1	291960
